# Supplementary material for: The GPR30 Receptor Is Involved in IL-6-Induced Metastatic Properties of MCF-7 Luminal Breast Cancer Cells
Source: Int J Mol Sci. 2024 Aug 18;25(16):8988. doi: 10.3390/ijms25168988 (PMC11354767; doi:10.3390/ijms25168988)
Supplement: Supplementary file 1 [file ijms-25-08988-s001.zip]

Archive with 1 entries (1 files):
- ijms-3146296-supplementary.pdf
